# Supplementary material for: Green Synthesis of Gold and Silver Nanoparticles Using Leaf Extract of Capsicum chinense Plant
Source: Molecules. 2022 Mar 4;27(5):1692. doi: 10.3390/molecules27051692 (PMC8911899; doi:10.3390/molecules27051692)
Supplement: Supplementary file 1 [file molecules-27-01692-s001.zip]

Archive with 1 entries (1 files):
- molecules-1574713-supplementary.pdf
